# Supplementary material for: Revelation of genetic diversity and structure of wild Elymus excelsus (Poaceae: Triticeae) collection from western China by SSR markers
Source: PeerJ. 2019 Nov 12;7:e8038. doi: 10.7717/peerj.8038 (PMC6857585; doi:10.7717/peerj.8038)
Supplement: Data S1 [file peerj-07-8038-s001.xlsx]

## Sheet: Sheet1
Primers Plant ID	Ee 01	Ee 02	Ee 03	Ee 04	Ee 05	Ee 06	Ee 07	Ee 18	Ee 08	Ee 09	Ee 19	Ee 17	Ee 20	Ee 14	Ee 10	Ee 21	Ee 22	Ee 23	Ee 11	Ee 15	Ee 12	Ee 16	Ee 24	Ee 25	Ee 13
Elymus 2644	0	0	0	0	0	0	0	0	0	0	0	0	0	0	0	0	0	0	0	1	0	0	0	0	0
Elymus 2644	0	1	0	0	0	0	0	0	1	0	0	0	0	0	1	0	0	0	0	0	0	0	0	0	0
Elymus 2644	1	1	1	1	1	1	1	1	1	1	1	1	1	1	1	1	1	1	1	1	1	1	1	1	1
Elymus 2644	1	1	0	0	0	0	0	0	1	0	0	0	0	0	1	0	0	0	0	0	0	0	0	0	0
Elymus 2644	1	1	1	1	1	1	1	1	1	1	1	1	1	1	1	1	1	1	1	1	1	1	1	1	1
Elymus 5264	0	0	0	0	0	0	0	0	0	0	0	0	0	0	0	0	0	0	0	0	0	1	1	1	0
Elymus 5264	0	0	0	0	0	0	0	0	0	0	0	0	0	0	0	0	0	0	0	0	0	1	1	1	0
Elymus 5264	1	1	1	1	1	1	1	1	1	1	1	1	1	1	1	1	1	1	1	0	0	0	0	0	1
Elymus 5264	1	1	1	1	1	1	1	1	1	1	1	1	1	1	1	1	1	1	1	0	1	0	0	0	1
Elymus 5264	0	0	0	0	0	0	0	0	0	0	0	0	0	0	0	0	0	0	0	0	0	1	1	1	0
Elymus 5264	0	0	0	0	0	0	0	0	0	0	0	1	1	0	0	0	0	0	0	0	0	1	1	1	0
Elymus 5264	1	1	1	1	1	1	1	1	1	1	1	1	1	1	1	1	1	1	1	0	0	0	0	0	1
Elymus 5264	0	0	0	0	0	0	0	0	1	0	0	0	0	0	0	0	0	0	0	0	0	0	0	0	0
Elymus 5264	0	0	0	0	0	0	0	0	0	0	0	0	0	0	0	0	0	0	0	0	0	0	1	0	0
Elymus 5264	1	1	1	1	1	1	1	1	0	1	1	0	0	0	1	1	0	0	0	0	0	0	0	1	1
Elymus 5264	0	0	0	0	0	0	0	0	1	0	0	0	0	0	0	0	1	1	0	0	0	0	0	0	0
Elymus 5264	0	0	0	0	0	0	0	0	0	0	0	0	0	0	0	0	0	0	0	0	0	1	1	1	0
Elymus 5264	1	1	1	1	1	1	1	1	1	1	1	1	1	1	1	1	1	1	1	0	0	0	0	0	1
Elymus 5264	1	1	1	1	1	1	1	1	1	1	1	1	1	1	1	1	1	1	1	0	0	1	1	1	1
Elymus 5264	1	1	1	1	1	1	1	1	1	1	1	1	1	1	1	1	1	1	1	0	0	1	1	1	1
Elymus 5264	0	1	1	1	1	1	1	0	0	1	0	1	1	0	1	1	1	1	1	0	0	1	1	1	0
ESGS 172	0	0	0	0	0	0	0	0	0	0	0	0	0	0	0	0	0	0	1	0	0	0	0	0	1
ESGS 172	0	0	0	0	0	1	0	0	0	0	1	0	0	1	1	0	1	0	1	1	0	1	0	0	0
ESGS 172	0	0	0	0	0	0	0	0	0	0	0	1	1	0	0	1	1	1	1	0	0	1	0	0	0
ESGS 172	0	0	0	0	0	0	0	0	0	0	0	0	1	0	0	0	1	1	0	0	0	0	0	0	0
ESGS 172	0	0	0	0	0	0	0	0	0	1	1	0	0	0	1	0	0	0	0	1	0	0	0	0	0
ESGS 172	1	1	1	1	1	1	1	1	1	1	1	1	1	1	1	1	1	1	1	1	1	1	1	1	1
ESGS 172	1	1	1	0	0	1	1	1	0	0	0	0	0	1	0	0	0	0	0	0	1	0	1	1	1
ESGS 172	0	0	0	1	1	0	0	0	0	0	0	0	0	0	0	0	0	0	0	0	0	1	0	1	0
ES 261	0	0	0	0	0	0	0	0	0	0	0	0	1	1	0	0	0	0	0	0	0	0	0	0	0
ES 261	0	0	0	0	0	0	0	0	0	0	0	0	1	1	0	0	0	0	0	0	0	0	0	0	0
ES 261	1	1	1	1	1	1	1	1	1	1	1	1	1	1	1	1	1	1	1	1	1	1	1	1	1
ES 261	1	1	1	1	1	1	1	1	1	1	1	1	1	1	1	1	1	1	1	1	1	1	1	1	1
ES 261	1	1	1	1	1	1	1	1	1	1	1	1	1	1	1	1	1	1	1	1	1	1	1	1	0
Cn 291	1	1	1	1	1	1	1	1	1	1	1	1	1	1	1	1	1	1	1	1	1	1	1	1	0
Cn 291	1	1	1	1	1	1	1	1	1	1	1	0	1	1	1	0	1	1	1	1	1	1	0	0	0
Cn 291	0	1	0	0	0	0	0	0	1	0	0	0	0	0	0	0	1	1	0	0	0	0	0	0	0
Cn 291	1	1	1	1	1	1	1	1	1	1	1	0	1	1	1	0	1	1	1	1	1	1	0	0	0
Cn 291	1	1	1	1	1	1	1	1	1	1	1	1	1	1	1	1	1	1	1	1	1	1	1	1	0
Cn 193	1	1	1	1	1	1	1	1	1	1	1	1	0	1	1	1	1	1	1	1	0	1	1	1	0
Cn 193	1	1	1	1	1	1	1	1	1	1	1	1	0	1	1	1	1	1	1	1	0	1	1	1	0
Cn 193	0	0	0	0	0	0	0	0	0	0	0	0	1	0	0	0	0	0	0	0	0	0	0	0	0
Cn 193	1	1	1	1	1	1	1	1	1	1	1	1	1	1	1	1	1	1	1	1	0	1	1	1	0
Cn 193	1	1	1	1	1	1	1	1	1	1	1	1	1	1	1	1	1	1	1	1	0	1	1	1	0
Cn 193	0	0	0	0	0	0	0	0	0	0	0	0	1	0	0	0	0	0	0	0	0	0	0	0	0
ES 105	1	1	1	1	1	1	1	1	0	1	1	1	1	1	1	1	1	1	1	1	1	1	1	1	1
ES 105	1	1	1	1	1	1	0	1	1	1	1	1	1	1	1	1	1	1	1	0	1	1	1	0	1
ES 105	1	1	1	1	1	1	1	1	1	1	1	1	1	1	1	1	1	1	1	1	1	1	1	1	1
ES 105	0	0	0	0	0	0	0	0	0	0	0	0	0	0	0	0	0	0	0	0	0	0	0	0	1
ES 105	0	0	0	1	0	0	0	0	0	1	1	1	0	0	1	1	1	1	1	1	0	1	1	0	1
ES 105	0	0	0	1	0	0	0	0	0	1	1	1	0	0	1	1	1	1	1	1	1	0	1	0	1
ES 105	0	0	1	0	0	0	1	0	0	0	0	0	0	1	1	0	0	0	0	0	0	0	0	0	0
ES 105	1	1	1	0	0	1	1	1	0	1	1	1	0	0	1	1	1	1	1	1	0	0	1	0	1
Cn 48	1	1	1	1	1	1	1	1	1	1	1	1	1	1	1	1	1	1	1	1	1	1	1	1	1
Cn 48	1	1	1	1	1	1	1	1	1	1	1	1	1	1	1	1	1	1	1	1	1	1	1	1	1
Cn 48	0	1	0	0	0	0	0	0	0	0	0	1	0	0	0	0	0	0	0	0	0	0	0	0	1
Cn 48	0	1	0	0	0	0	0	0	0	0	0	1	0	0	0	0	0	0	0	0	0	0	0	0	1
Elymus 3592	0	0	0	0	0	0	0	0	0	0	0	0	1	1	0	0	1	1	0	1	0	0	1	0	0
Elymus 3592	1	1	1	1	1	1	1	1	1	1	1	1	1	1	1	1	1	1	1	1	1	1	1	1	1
Elymus 3592	1	1	0	1	1	0	1	1	1	1	1	1	1	1	1	1	0	0	1	1	0	1	0	0	1
Elymus 3592	0	0	1	0	0	0	0	0	0	0	0	0	0	0	0	0	0	0	0	0	0	0	0	0	0
Elymus 3592	1	1	0	1	1	0	1	1	1	1	1	1	1	1	1	1	0	1	0	1	1	1	1	1	1
Elymus 3592	0	0	0	0	0	0	0	0	0	0	0	0	0	0	0	0	0	0	0	0	1	0	1	1	0
Elymus 3592	0	0	0	0	0	0	0	0	0	0	0	0	0	0	0	0	0	0	0	0	1	0	0	1	0
Elymus 3207	1	1	1	1	1	1	1	0	1	0	1	1	1	1	1	1	1	1	1	1	0	1	1	1	1
Elymus 3207	1	1	1	1	1	1	1	1	1	1	1	1	1	1	1	0	1	1	1	1	0	1	1	1	1
Elymus 3207	1	1	1	1	1	1	1	1	1	1	1	1	1	1	1	1	1	1	1	1	0	1	1	1	1
Elymus 3207	1	1	1	1	1	1	1	1	1	1	1	1	1	1	1	1	1	1	0	1	0	1	1	1	0
Elymus 3207	1	1	1	1	1	1	1	1	1	1	1	1	1	1	1	1	1	1	0	1	0	1	1	1	0
Elymus 3207	0	0	0	0	0	0	0	0	0	0	0	0	0	0	0	0	0	0	0	0	1	0	0	0	0
Elymus 3207	1	1	0	1	0	1	0	0	1	0	0	0	0	0	0	0	0	0	1	0	0	0	0	0	1
Elymus 3207	1	1	1	1	1	1	1	1	1	1	0	0	1	1	1	1	1	0	0	0	0	0	0	1	1
Elymus 3207	1	1	1	1	1	1	1	1	1	1	0	1	1	1	1	0	0	1	0	0	0	0	1	1	1
Elymus 3207	0	1	1	0	1	0	1	1	0	1	0	0	1	1	1	0	0	0	0	0	0	0	0	1	0
Elymus 3207	0	1	1	1	1	1	1	1	1	1	0	0	1	1	1	1	0	0	0	0	0	0	0	1	0
Elymus 3207	0	0	0	0	0	0	0	0	0	0	1	0	0	0	0	1	1	0	0	0	0	1	0	0	0
Elymus 3207	0	0	0	0	0	0	0	0	0	0	1	0	0	0	0	1	1	0	0	0	0	1	0	0	0
Elymus 3207	0	0	0	0	0	0	0	0	0	0	1	0	0	0	0	1	1	0	0	0	0	1	0	0	0
Elymus 3207	1	1	1	1	1	0	1	1	0	1	1	1	1	1	0	1	1	1	1	0	0	1	1	1	0
ES 7	1	1	1	1	1	1	1	1	1	1	1	1	1	1	1	1	1	1	1	1	1	1	1	1	1
ES 7	1	1	1	1	1	1	1	1	1	1	1	1	1	1	1	1	1	1	1	1	1	1	1	1	1
ES 7	1	1	1	1	1	1	1	1	1	1	1	1	1	1	1	1	1	1	1	1	1	1	1	1	1
ES 7	1	1	1	1	1	1	1	1	1	1	1	1	1	1	1	1	1	1	1	1	1	1	1	1	1
ES 7	0	0	0	0	0	0	0	0	0	0	0	0	0	0	0	0	0	0	0	0	0	0	1	1	0
ES 7	0	0	0	0	0	0	0	0	0	0	0	0	0	0	0	0	0	0	0	0	0	1	0	0	0
ES 7	0	0	0	0	0	0	0	0	0	0	0	0	0	0	0	0	0	0	0	0	0	1	0	0	0
ES 82	1	1	1	1	1	1	1	1	1	1	1	1	1	1	1	1	1	1	1	0	1	0	1	1	1
ES 82	1	1	1	1	1	1	1	1	1	1	1	1	1	0	1	1	1	1	0	0	1	1	1	0	1
ES 82	1	1	1	1	1	1	1	1	1	1	1	1	1	1	1	1	1	1	1	1	1	1	1	1	1
ES 82	0	0	0	0	0	0	0	0	0	0	0	1	0	0	0	1	1	0	0	0	0	0	1	0	0
ES 82	1	1	1	1	1	1	1	1	1	1	1	1	1	1	1	1	1	1	1	1	1	1	1	1	1
ES 179	1	1	1	1	1	1	1	1	1	1	1	1	1	1	1	1	1	1	1	1	1	1	1	1	1
ES 179	1	1	1	1	1	1	1	1	1	1	1	1	1	1	1	1	1	1	1	1	1	1	1	1	1
ES 179	1	1	1	1	1	1	1	1	1	1	1	1	1	1	1	1	1	1	1	1	1	1	1	1	1
ES 179	0	0	0	0	0	1	1	0	0	0	1	0	1	1	0	0	0	0	0	0	0	1	0	1	1
ES 179	0	0	1	1	1	0	0	1	0	0	0	1	0	0	0	1	1	1	0	1	1	0	0	0	0
Cn 278	1	1	1	1	1	1	1	1	1	1	1	1	1	1	1	1	1	1	1	1	1	1	1	1	0
Cn 278	0	0	0	0	0	0	0	0	0	0	0	0	0	0	0	0	0	0	0	0	0	0	1	1	0
Cn 278	1	1	1	1	1	1	1	1	1	1	1	1	1	1	1	1	1	1	1	1	1	1	0	0	0
Cn 278	0	0	0	0	0	0	0	0	0	0	0	0	0	0	0	0	0	0	0	0	0	0	1	1	0
Cn 278	1	1	1	1	1	1	1	1	1	1	1	1	1	1	1	1	1	1	1	1	1	1	0	0	0
Cn 278	0	0	0	0	0	0	0	0	0	0	0	0	0	0	0	0	0	0	0	0	0	0	1	1	0
ES 176	1	1	1	1	1	0	1	0	1	1	1	1	0	0	1	1	0	1	1	1	1	0	1	0	0
ES 176	0	0	0	0	0	1	0	1	0	0	0	0	0	0	0	0	0	0	0	0	0	1	0	1	0
ES 176	0	0	0	1	1	0	0	0	0	0	0	0	0	0	0	0	0	0	0	0	0	0	0	0	0
ES 176	1	1	1	1	1	0	1	0	1	0	0	0	0	0	1	1	0	0	1	1	1	0	1	0	0
Cn 227	1	1	1	1	1	1	1	1	1	1	1	1	1	1	1	1	1	1	1	1	1	1	1	1	1
Cn 227	1	1	1	1	1	1	1	1	1	1	1	1	1	1	1	1	1	1	1	1	1	1	1	1	1
Cn 227	0	1	0	0	0	0	1	0	0	1	0	0	0	0	0	0	0	0	0	0	0	0	0	0	0
Cn 227	0	1	0	0	0	0	0	0	0	0	0	0	0	0	0	0	0	0	0	0	0	0	0	0	1
Cn 227	1	1	1	1	1	1	1	1	1	1	1	1	1	1	1	1	1	1	1	1	1	1	1	1	1
Cn 227	1	1	1	1	1	1	1	1	1	1	1	1	1	1	0	1	1	1	1	1	1	1	1	1	0
ES 322	0	0	0	0	0	0	0	0	0	0	0	0	0	0	0	0	0	0	0	0	0	0	0	0	1
ES 322	0	0	0	0	0	0	0	0	0	0	0	0	0	0	0	0	0	0	0	0	0	0	0	0	1
ES 322	1	1	1	1	1	1	1	1	1	1	1	1	1	1	1	1	1	1	1	1	1	1	1	1	1
ES 322	1	1	1	1	1	1	1	1	1	1	1	1	1	1	1	1	1	1	1	1	1	1	1	1	1
ES 322	0	1	1	0	0	0	0	0	0	0	0	0	0	0	0	0	0	0	0	0	0	0	0	0	0
ES 322	0	0	0	0	0	0	0	0	0	0	0	0	0	0	0	0	0	0	0	0	0	0	1	1	0
ES 322	0	0	0	0	0	0	0	0	0	0	0	0	0	0	0	0	0	0	0	0	0	0	1	1	0
ES 322	0	0	0	0	0	0	0	0	0	0	0	0	0	0	0	0	0	0	0	0	0	0	1	1	0
ES 51	0	0	0	0	0	0	0	0	0	0	0	0	0	0	0	0	0	0	0	0	1	0	0	0	0
ES 51	1	1	1	1	1	1	1	1	1	1	1	1	1	1	1	1	1	1	1	1	1	1	1	1	1
ES 51	1	1	1	1	1	1	1	1	1	1	1	1	1	1	1	1	1	1	1	1	1	1	1	1	1
ES 51	0	0	0	0	0	0	0	0	0	0	0	0	1	1	0	1	1	1	0	1	0	1	1	1	0
ES 51	0	0	0	0	0	0	0	0	0	0	0	0	1	1	0	1	1	1	0	1	0	1	1	1	0
ES 51	1	1	1	1	1	1	1	1	1	1	1	1	1	1	1	1	1	1	1	1	0	1	1	1	1
ES 51	1	1	1	1	1	1	1	1	1	1	1	1	1	1	1	1	1	1	1	1	1	1	1	1	1
ES 51	1	1	1	1	1	1	1	1	1	1	1	1	0	0	1	0	0	0	1	0	0	0	0	0	1
ES 51	0	0	0	0	0	1	1	1	1	0	1	0	0	0	0	1	1	1	0	0	0	0	0	1	0
ES 75	1	1	1	1	1	1	1	1	1	1	1	1	1	1	1	1	1	1	1	1	1	1	1	1	1
ES 75	1	1	1	1	1	1	1	1	1	1	1	1	1	1	0	1	1	1	1	1	1	1	1	1	1
ES 75	0	0	0	0	0	0	0	0	0	0	0	0	0	0	0	0	0	0	0	0	0	0	0	0	1
ES 75	1	1	1	1	1	1	1	1	1	1	1	1	1	1	0	1	1	1	1	1	1	1	1	1	1
ES 75	1	1	1	1	1	1	1	1	1	1	1	1	1	1	1	1	1	1	1	1	1	1	1	1	1
ES 75	1	1	0	1	1	1	1	0	0	0	1	1	1	1	1	0	1	1	1	0	1	0	0	0	1
ES 75	1	1	1	1	1	1	1	1	1	1	1	1	1	1	1	1	1	1	1	1	1	1	1	1	1
ES 75	0	0	0	0	0	0	0	0	0	0	0	0	0	0	1	0	0	0	0	0	0	0	0	0	0
ES 75	1	1	1	1	1	1	1	1	1	1	1	1	1	1	1	1	1	1	1	1	1	1	1	1	1
Cn 237	0	0	0	0	0	0	0	0	0	0	0	0	0	0	0	0	0	0	0	0	0	0	0	0	1
Cn 237	1	1	1	1	1	1	1	1	1	1	1	1	1	1	1	1	1	1	1	1	1	1	1	1	1
Cn 237	1	1	1	1	1	1	0	1	1	1	1	1	1	1	1	1	1	1	1	1	1	1	1	1	1
Cn 237	1	1	1	1	1	1	0	1	1	1	1	1	1	1	1	1	1	1	1	1	1	0	1	1	1
Cn 237	1	1	1	1	1	1	0	1	1	1	1	1	1	1	1	1	1	1	1	1	1	1	0	0	1
Cn 237	0	0	0	0	0	0	1	0	0	0	0	0	0	0	0	0	0	0	0	0	0	0	1	1	0
Cn 237	1	1	1	1	1	1	0	1	1	1	1	1	1	1	1	1	1	1	1	1	1	0	1	1	1
Cn 237	1	1	1	1	1	1	0	1	1	1	1	1	1	1	1	1	1	1	1	1	1	0	1	1	1
Cn 237	0	0	0	0	0	0	1	0	0	0	0	0	0	0	0	0	0	0	0	0	0	1	0	0	0
Cn 237	0	0	0	0	0	0	1	0	0	0	0	0	0	0	0	0	0	0	0	0	0	0	0	0	0
Cn 237	1	1	1	1	1	0	0	1	1	1	1	1	1	1	1	1	1	1	1	1	1	1	0	0	1
Cn 237	1	1	1	1	1	0	0	1	1	1	1	1	1	1	1	1	1	1	1	1	1	1	0	0	1
Cn 237	0	0	0	0	0	0	0	0	0	0	0	0	0	0	0	0	0	0	0	0	0	0	1	1	0
ESGS 292	0	0	0	0	0	0	0	0	0	0	0	0	0	0	0	0	0	1	0	0	0	0	0	0	0
ESGS 292	0	0	0	0	0	0	0	0	0	0	0	0	0	0	0	0	1	0	1	0	0	0	0	0	0
ESGS 292	0	1	0	1	1	1	0	0	1	1	1	1	0	1	0	0	0	0	0	0	0	0	0	0	0
ESGS 292	1	1	1	0	0	0	0	1	0	0	0	1	0	1	0	0	0	1	0	0	0	0	0	0	0
ESGS 292	1	1	1	1	1	1	1	1	1	1	0	1	0	0	1	0	0	0	0	1	0	1	0	0	0
ESGS 292	0	0	0	0	0	0	0	0	0	0	0	0	1	0	0	1	0	0	0	0	0	1	0	0	0
ESGS 292	1	1	1	0	0	0	1	1	0	0	0	0	0	0	1	0	0	0	0	1	1	0	0	1	0
ESGS 292	0	0	0	0	0	0	0	0	0	0	0	0	1	0	0	0	0	0	0	0	0	0	1	0	0
ESGS 292	0	0	0	0	0	0	0	0	0	0	0	0	0	0	0	0	0	0	0	1	0	0	0	1	0
ESGS 292	0	0	0	0	0	0	0	0	0	0	0	0	0	0	0	0	0	0	0	0	0	0	1	0	0
ESGS 124	1	1	1	1	1	1	1	1	1	1	1	1	1	1	0	1	1	1	1	1	1	1	1	1	1
ESGS 124	1	1	1	0	0	1	1	1	0	1	0	1	0	1	0	0	0	0	0	0	1	1	1	1	1
ESGS 124	1	0	1	1	1	1	1	1	1	0	0	1	0	1	0	1	1	1	0	1	1	1	1	1	1
ESGS 124	0	1	0	1	1	0	0	0	1	1	1	1	1	0	1	1	1	1	1	0	0	1	0	0	0
ESGS 124	1	1	1	1	1	1	1	1	1	1	1	1	1	1	1	1	1	1	1	1	1	1	1	1	1
ESGS 52	0	0	0	0	0	0	0	0	0	0	0	0	0	1	0	0	0	0	0	0	0	0	0	0	0
ESGS 52	1	1	0	1	0	1	1	1	0	0	1	0	1	1	1	1	1	1	0	0	0	1	1	1	1
ESGS 52	0	1	1	1	1	1	1	0	0	0	0	0	0	0	0	0	0	0	1	1	0	0	1	0	1
ESGS 52	0	1	1	1	1	1	1	0	1	1	1	1	0	0	0	0	0	0	1	0	1	1	1	1	1
ESGS 52	0	0	0	0	1	0	1	1	1	1	1	1	1	1	0	0	1	1	0	1	0	1	0	0	0
ESGS 52	0	0	0	0	0	0	0	0	0	0	0	0	1	0	0	0	0	0	0	0	0	0	0	1	0
ES 123	1	1	1	1	1	1	1	1	1	1	1	1	1	1	1	1	1	1	1	1	1	1	1	1	1
ES 123	1	1	1	1	1	1	1	1	1	1	1	1	1	1	1	1	1	1	1	1	1	1	1	1	1
ES 123	1	1	1	1	1	1	1	1	1	1	1	1	1	1	1	1	1	1	1	1	1	1	1	1	1
ES 123	1	1	1	1	1	1	1	1	1	1	1	1	1	1	1	1	1	1	1	1	1	1	1	1	1
ES 123	1	1	1	1	1	1	1	0	1	1	1	0	1	1	1	1	0	1	1	0	1	1	1	1	1
ES 123	1	1	1	1	1	1	1	0	1	1	1	0	1	1	1	1	0	1	1	0	1	1	1	1	1
ES 123	1	1	1	1	1	1	1	1	1	1	1	1	1	1	1	1	1	1	1	1	1	1	1	1	1
ES 123	1	1	1	1	1	1	1	0	1	1	1	1	1	1	1	1	0	1	1	1	1	1	1	1	1
ES 123	0	0	0	0	0	0	0	1	0	0	0	1	0	0	0	0	1	0	0	1	0	0	0	0	0
ESGS 266	1	1	1	1	0	0	1	1	1	1	1	0	1	1	0	1	1	1	1	1	1	0	1	1	0
ESGS 266	0	0	0	1	1	0	0	0	1	1	1	1	1	0	1	0	0	0	0	1	0	0	0	0	0
ESGS 266	1	1	1	1	1	1	1	1	0	0	0	0	0	1	0	0	0	0	0	0	1	1	1	1	1
ESGS 266	1	1	0	1	1	0	0	1	0	0	0	0	0	1	0	0	0	0	0	0	1	0	1	0	0
ESGS 266	0	0	0	1	0	0	0	0	1	1	1	1	1	1	1	1	1	1	0	1	0	1	0	1	0
ESGS 266	0	0	0	0	0	0	0	0	0	1	1	1	1	0	1	1	1	1	1	1	0	0	0	0	0
ESGS 266	0	0	0	0	0	0	0	0	1	0	0	0	0	0	0	0	0	0	1	0	0	0	0	0	0
ESGS 266	0	0	0	0	0	0	0	0	1	0	1	1	0	0	0	0	0	0	1	0	0	0	0	0	0
ESGS 266	0	0	0	0	0	0	0	0	0	1	0	0	1	0	1	1	1	0	0	0	0	0	0	0	0
ESGS 266	0	0	0	0	0	0	0	0	0	0	0	0	0	0	0	0	0	0	1	0	0	0	0	0	0
ES 180	0	0	0	0	0	0	0	0	0	0	0	0	0	0	0	0	0	0	0	0	0	0	0	0	1
ES 180	1	1	1	1	1	1	1	1	1	1	1	1	1	1	1	1	1	1	1	1	1	1	1	1	1
ES 180	1	1	1	1	1	1	1	1	1	1	1	1	1	1	1	1	1	1	1	1	1	1	1	1	1
ES 180	0	0	1	0	1	1	1	1	0	0	1	1	1	1	0	1	1	1	0	1	1	1	1	1	0
ES 180	0	0	0	0	0	1	1	0	0	0	0	0	0	0	0	0	0	0	0	0	0	0	0	0	1
ES 180	0	0	1	1	1	0	0	1	0	1	0	1	0	0	0	1	1	0	0	1	1	0	1	0	1
Cn 299	1	1	1	1	1	1	1	1	1	1	1	1	1	1	0	1	1	1	1	1	1	1	1	1	0
Cn 299	1	1	1	1	1	1	1	1	1	1	1	1	1	1	1	1	1	1	1	1	1	1	1	0	1
Cn 299	1	1	1	1	1	1	1	1	1	1	1	1	1	1	1	1	1	1	1	1	1	0	1	1	1
Cn 299	0	0	0	0	0	0	0	0	0	0	0	0	0	0	0	0	0	0	0	0	0	0	1	0	0
Cn 299	0	0	0	0	1	0	0	0	0	0	0	0	0	0	0	0	0	1	0	0	0	0	0	0	1
Cn 299	1	1	1	1	0	1	1	1	1	1	1	1	1	1	1	1	1	0	0	1	1	1	0	1	0
ES 352	1	1	1	1	1	1	1	1	1	1	1	1	1	1	0	1	1	1	1	1	1	1	1	1	0
ES 352	1	1	1	0	0	0	0	0	1	1	0	1	1	0	0	1	0	0	0	1	0	0	0	0	0
ES 352	0	0	0	0	0	0	0	0	0	0	0	0	0	0	0	0	0	0	0	0	0	0	1	1	0
ES 352	0	0	0	0	0	0	0	0	0	0	0	0	0	0	0	1	0	0	1	0	0	0	0	0	0
Cn 306	1	1	1	1	1	1	1	1	1	1	1	1	1	1	1	1	1	1	1	0	1	0	1	1	1
Cn 306	0	0	0	0	0	0	0	0	0	0	0	0	0	0	0	0	0	0	0	0	0	0	1	0	0
Cn 306	0	0	0	0	0	0	0	0	0	0	0	0	0	0	0	0	0	0	0	0	0	0	0	1	0
Cn 306	1	1	1	1	1	1	1	1	1	1	1	1	1	1	1	1	1	1	1	0	1	0	1	1	1
Cn 306	0	0	0	0	0	0	0	0	0	0	0	0	0	0	0	0	0	0	0	0	0	0	1	0	0
Cn 159	1	1	1	1	1	1	1	1	1	1	1	1	1	1	0	1	1	1	1	1	1	1	1	1	0
Cn 159	0	0	0	1	0	0	0	0	1	0	0	0	1	1	0	0	0	0	0	0	0	0	0	0	1
Cn 159	0	0	0	0	0	0	0	0	0	0	0	0	1	1	0	0	0	0	0	0	0	0	0	0	0
Cn 159	1	1	1	1	1	1	1	1	1	1	1	1	1	1	1	1	1	1	1	1	1	1	1	1	1
Cn 159	0	0	0	0	0	0	0	0	0	0	0	0	0	0	0	0	0	0	0	1	0	0	0	0	0
Cn 159	1	1	1	1	1	1	1	1	1	1	1	1	1	1	1	1	1	1	1	0	1	1	1	1	1
Cn 159	0	0	0	0	0	0	0	0	0	0	0	0	0	0	0	0	0	0	0	1	0	0	0	0	0
Cn 159	0	0	0	0	0	0	0	0	0	0	0	0	0	0	0	0	0	0	0	1	0	0	0	0	0
Cn 350	1	1	1	0	1	1	1	1	1	1	1	1	1	1	0	1	0	0	1	1	0	0	0	1	0
Cn 350	0	1	0	1	0	0	0	0	1	1	1	1	0	1	0	1	0	0	1	1	1	0	0	0	1
Cn 350	0	0	0	0	0	0	0	0	0	0	0	0	0	0	1	0	1	1	0	0	1	0	0	0	1
Cn 350	0	1	0	0	0	0	0	0	0	1	0	1	0	1	0	0	1	1	1	0	0	1	0	1	0
Cn 350	1	1	1	1	1	1	1	1	1	1	1	1	1	1	1	1	1	1	1	1	1	1	1	1	1
Cn 350	1	1	1	1	1	1	1	1	1	1	1	1	1	1	1	1	1	1	1	1	1	1	1	1	1
Cn 350	0	1	0	1	0	0	0	1	0	1	1	1	1	1	1	1	0	1	1	1	1	0	0	0	1
Cn 479	1	0	0	0	0	1	1	1	1	1	1	1	0	1	1	1	1	1	1	1	1	0	1	0	1
Cn 479	0	1	1	1	1	1	1	1	0	1	1	1	1	1	0	1	1	1	1	1	1	1	0	0	1
Cn 479	1	1	0	0	0	0	1	0	0	1	1	1	0	1	0	1	1	1	1	1	1	0	1	1	1
Cn 479	1	1	1	1	1	1	1	0	1	1	1	1	1	1	1	0	1	0	1	1	0	0	0	1	1
Cn 479	1	1	1	1	1	1	1	0	1	1	1	1	1	1	1	0	1	0	1	1	0	0	0	0	1
Cn 479	0	1	0	0	0	0	0	0	0	0	0	0	0	0	0	0	0	0	0	0	0	0	1	1	0
Cn 362	1	1	1	1	1	1	1	1	1	1	1	1	1	1	1	1	1	1	1	1	1	1	1	1	1
Cn 362	1	1	1	1	1	1	1	1	0	1	1	0	1	1	1	1	1	1	1	1	1	1	1	1	1
Cn 362	0	0	0	0	0	0	0	0	1	0	0	1	0	0	0	0	0	0	0	0	0	0	0	0	0
Cn 362	0	0	0	0	0	0	0	0	1	0	0	0	0	0	0	0	0	0	0	0	0	0	0	0	0
Cn 362	1	1	1	1	1	1	1	1	0	1	1	1	1	1	1	1	1	1	1	0	1	1	1	1	0
Cn 294	1	1	1	1	1	1	1	1	1	1	1	1	1	1	1	1	1	1	1	1	1	1	1	1	1
Cn 294	1	1	1	1	1	1	1	1	1	1	1	1	1	1	1	1	1	1	1	1	1	1	1	1	1
Cn 294	0	1	1	1	1	0	1	0	0	0	0	0	0	0	1	0	0	1	1	0	1	0	0	0	1
Cn 294	1	0	0	0	0	1	0	1	1	1	1	1	1	1	0	1	1	1	0	1	0	1	1	1	0
Cn 294	0	1	1	1	1	0	1	0	0	0	0	1	0	0	1	0	0	0	1	0	1	0	0	0	0
Cn 294	0	0	0	0	0	0	0	0	0	0	0	0	0	0	0	0	0	1	0	0	0	0	1	1	0
Cn 294	0	1	1	1	1	0	1	0	0	0	0	1	0	0	1	0	0	0	1	0	1	0	0	1	0
Cn 294	1	1	1	1	1	1	1	1	1	1	1	1	1	1	1	1	1	1	0	1	1	1	1	1	1
Cn 294	1	1	1	1	1	1	1	1	1	1	1	1	1	1	1	1	1	1	0	1	1	1	0	1	0
Cn 204	1	1	1	1	1	1	1	1	1	1	1	1	1	1	1	1	1	1	1	1	1	1	1	1	1
Cn 204	1	1	1	1	1	1	1	1	1	1	1	1	1	1	1	1	1	1	1	1	1	1	1	1	1
Cn 204	1	1	1	1	1	1	1	1	1	1	1	1	1	1	1	1	1	1	1	1	1	1	1	1	0
Cn 204	1	1	1	1	0	1	1	1	1	1	0	1	1	1	1	1	1	1	1	1	1	1	1	1	0
Cn 204	1	1	0	0	1	0	1	1	0	1	0	0	0	0	0	1	1	1	0	0	1	0	1	1	0
